# Supplementary material for: In Silico Finite Element Modeling of Stress Distribution in Osteosynthesis after Pertrochanteric Fractures
Source: J Clin Med. 2022 Mar 28;11(7):1885. doi: 10.3390/jcm11071885 (PMC8999495; doi:10.3390/jcm11071885)
Supplement: Supplementary file 1 [file jcm-11-01885-s001.zip]

Archive with 1 entries (1 files):
- jcm-1627768-supplementary.pdf
